# Supplementary material for: Proanthocyanidins from Ginkgo extract EGb 761® improve bioenergetics and stimulate neurite outgrowth in vitro
Source: Front Pharmacol. 2025 Jun 12;16:1495997. doi: 10.3389/fphar.2025.1495997 (PMC12198615; doi:10.3389/fphar.2025.1495997)
Supplement: Supplementary file 1 [file DataSheet1.zip]

Archive with 33 entries (32 files):
- supplementary file/
- supplementary file/supplementary file table2 PACs in EGb761 Lejri et al 2025.pdf
- __MACOSX/supplementary file/._supplementary file table2 PACs in EGb761 Lejri et al 2025.pdf
- supplementary file/supplementary file fig4 PACs in EGb761 Lejri et al 2025.pdf
- __MACOSX/supplementary file/._supplementary file fig4 PACs in EGb761 Lejri et al 2025.pdf
- supplementary file/supplementary file table1 PACs in EGb761 Lejri et al 2025.pdf
- __MACOSX/supplementary file/._supplementary file table1 PACs in EGb761 Lejri et al 2025.pdf
- supplementary file/supplementary file fig1 PACs in EGb761 Lejri et al 2025.pdf
- __MACOSX/supplementary file/._supplementary file fig1 PACs in EGb761 Lejri et al 2025.pdf
- supplementary file/supplementary file fig1 PACs in EGb761 Lejri et al 2025.docx
- __MACOSX/supplementary file/._supplementary file fig1 PACs in EGb761 Lejri et al 2025.docx
- supplementary file/supplementary file table2 PACs in EGb761 Lejri et al 2025.docx
- __MACOSX/supplementary file/._supplementary file table2 PACs in EGb761 Lejri et al 2025.docx
- supplementary file/supplementary file fig2 PACs in EGb761 Lejri et al 2025.pdf
- __MACOSX/supplementary file/._supplementary file fig2 PACs in EGb761 Lejri et al 2025.pdf
- supplementary file/supplementary file table 3 PACs in EGb761 Lejri et al 2025.pdf
- __MACOSX/supplementary file/._supplementary file table 3 PACs in EGb761 Lejri et al 2025.pdf
- supplementary file/supplementary file fig4 PACs in EGb761 Lejri et al 2025.docx
- __MACOSX/supplementary file/._supplementary file fig4 PACs in EGb761 Lejri et al 2025.docx
- supplementary file/supplementary file table 4 PACs in EGb761 Lejri et al 2025.docx
- __MACOSX/supplementary file/._supplementary file table 4 PACs in EGb761 Lejri et al 2025.docx
- supplementary file/supplementary file fig3 PACs in EGb761 Lejri et al 2025.docx
- __MACOSX/supplementary file/._supplementary file fig3 PACs in EGb761 Lejri et al 2025.docx
- supplementary file/supplementary file table 3 PACs in EGb761 Lejri et al 2025.docx
- __MACOSX/supplementary file/._supplementary file table 3 PACs in EGb761 Lejri et al 2025.docx
- supplementary file/supplementary file table1 PACs in EGb761 Lejri et al 2025.docx
- __MACOSX/supplementary file/._supplementary file table1 PACs in EGb761 Lejri et al 2025.docx
- supplementary file/supplementary file fig2 PACs in EGb761 Lejri et al 2025.docx
- __MACOSX/supplementary file/._supplementary file fig2 PACs in EGb761 Lejri et al 2025.docx
- supplementary file/supplementary file table 4 PACs in EGb761 Lejri et al 2025.pdf
- __MACOSX/supplementary file/._supplementary file table 4 PACs in EGb761 Lejri et al 2025.pdf
- supplementary file/supplementary file fig3 PACs in EGb761 Lejri et al 2025.pdf
- __MACOSX/supplementary file/._supplementary file fig3 PACs in EGb761 Lejri et al 2025.pdf
